# Supplementary material for: Deep Learning-Based Intelligent Apple Variety Classification System and Model Interpretability Analysis
Source: Foods. 2023 Feb 19;12(4):885. doi: 10.3390/foods12040885 (PMC9956933; doi:10.3390/foods12040885)
Supplement: Supplementary file 1 [file foods-12-00885-s001.zip]

Archive with 1 entries (1 files):
- foods-2141435-supplementary.pdf
